# Supplementary material for: Next-Generation Sequencing Reveals a Very Low Prevalence of Deleterious Mutations of Homologous Recombination Repair Genes and Homologous Recombination Deficiency in Ovarian Clear Cell Carcinoma
Source: Front Oncol. 2022 Jan 12;11:798173. doi: 10.3389/fonc.2021.798173 (PMC8791260; doi:10.3389/fonc.2021.798173)
Supplement: Supplementary file 3 [file Table_1.xlsx]

## Sheet: Reference_sequence
Reference sequence of HRR-related gene mutation
Gene	Reference_sequence
ATM	NM_000051.3
ATR	NM_001184.3
BARD1	NM_000465.3
BRAF	NM_004333.4
BRCA1	NM_007294.3
BRCA2	NM_000059.3
BRIP1	NM_032043.2
CDH1	NM_004360.3
CDK12	NM_016507.3
CHEK1	NM_001274.5
CHEK2	NM_007194.3
ERBB2	NM_004448.3
ESR1	NM_001122740.1
FANCA	NM_000135.2
FANCL	NM_018062.3
HOXB13	NM_006361.5
KRAS	NM_033360.3
MRE11	NM_005591.3
NBN	NM_002485.4
NRAS	NM_002524.4
PALB2	NM_024675.3
PIK3CA	NM_006218.2
PPP2R2A	NM_002717.3
PTEN	NM_000314.4
RAD51B	NM_133509.3
RAD51C	NM_058216.2
RAD51D	NM_133629.2
RAD54L	NM_001142548.1
STK11	NM_000455.4
TP53	NM_000546.5
