# Supplementary material for: Next-Generation Sequencing Reveals a Very Low Prevalence of Deleterious Mutations of Homologous Recombination Repair Genes and Homologous Recombination Deficiency in Ovarian Clear Cell Carcinoma
Source: Front Oncol. 2022 Jan 12;11:798173. doi: 10.3389/fonc.2021.798173 (PMC8791260; doi:10.3389/fonc.2021.798173)
Supplement: Supplementary file 4 [file Table_2.xlsx]

## Sheet: HRR mutation with III
HRR-related gene mutation with VUS of each patient
Tumor_Sample_Number	Gene name	Chromosome	Start_Position	End_Position	Reference_Allele	Tumor_Seq_Allele2	Reference_sequence	Exon/Intron	cDNA_change	Amino_acid_change	Variant_Classification	Variant_Type
1	PIK3CA	chr3	178936095	178936095	A	G	NM_006218.2	exon10	c.1637A>G	p.Gln546Arg	Missense_Mutation	SNP
3	TP53	chr17	7577106	7577106	G	A	NM_000546.5	exon8	c.832C>T	p.Pro278Ser	Missense_Mutation	SNP
4	ATM	chr11	108098506	108098506	G	A	NM_000051.3	exon3	c.76G>A	p.Glu26Lys	Missense_Mutation	SNP
4	MRE11	chr11	94189461	94189461	T	-	NM_005591.3	exon14	c.1545delA	p.Asp516Metfs*8	Frame_Shift_Del	DEL
4	PIK3CA	chr3	178952085	178952085	A	G	NM_006218.2	exon21	c.3140A>G	p.His1047Arg	Missense_Mutation	SNP
5	BRIP1	chr17	59926523	59926523	C	G	NM_032043.2	exon5	c.474G>C	p.Lys158Asn	Missense_Mutation	SNP
5	BRIP1	chr17	59938833	59938833	G	A	NM_032043.2	exon2	c.68C>T	p.Pro23Leu	Missense_Mutation	SNP
5	FANCA	chr16	89883001	89883001	T	C	NM_000135.2	exon1	c.23A>G	p.Asn8Ser	Missense_Mutation	SNP
5	PIK3CA	chr3	178936083	178936083	A	T	NM_006218.2	exon10	c.1625A>T	p.Glu542Val	Missense_Mutation	SNP
5	RAD51D	chr17	33428027	33428027	A	T	NM_133629.2	exon7	c.596T>A	p.Ile199Asn	Missense_Mutation	SNP
6	PIK3CA	chr3	178936082	178936082	G	A	NM_006218.2	exon10	c.1624G>A	p.Glu542Lys	Missense_Mutation	SNP
8	MRE11	chr11	94204896	94204896	G	A	NM_005591.3	exon8	c.689C>T	p.Pro230Leu	Missense_Mutation	SNP
8	PIK3CA	chr3	178928067	178928067	C	T	NM_006218.2	exon8	c.1345C>T	p.Pro449Ser	Missense_Mutation	SNP
10	CHEK2	chr22	29091846	29091846	G	A	NM_007194.3	exon11	c.1111C>T	p.His371Tyr	Missense_Mutation	SNP
11	PIK3CA	chr3	178936074	178936074	C	G	NM_006218.2	exon10	c.1616C>G	p.Pro539Arg	Missense_Mutation	SNP
12	MRE11	chr11	94212848	94212848	G	A	NM_005591.3	exon5	c.394C>T	p.Pro132Ser	Missense_Mutation	SNP
13	PIK3CA	chr3	178936082	178936082	G	A	NM_006218.2	exon10	c.1624G>A	p.Glu542Lys	Missense_Mutation	SNP
13	RAD54L	chr1	46743791	46743791	C	T	NM_001142548.1	exon19	c.2081C>T	p.Pro694Leu	Missense_Mutation	SNP
14	PIK3CA	chr3	178936082	178936082	G	A	NM_006218.2	exon10	c.1624G>A	p.Glu542Lys	Missense_Mutation	SNP
15	ATM	chr11	108218089	108218089	C	G	NM_000051.3	exon59	c.8668C>G	p.Leu2890Val	Missense_Mutation	SNP
15	KRAS	chr12	25398284	25398284	C	G	NM_033360.3	exon2	c.35G>C	p.Gly12Ala	Missense_Mutation	SNP
18	ATM	chr11	108190753	108190753	C	A	NM_000051.3	exon44	c.6420C>A	p.Phe2140Leu	Missense_Mutation	SNP
18	ATR	chr3	142215345	142215345	A	G	NM_001184.3	exon34	c.5756T>C	p.Met1919Thr	Missense_Mutation	SNP
20	TP53	chr17	7578427	7578427	T	C	NM_000546.5	exon5	c.503A>G	p.His168Arg	Missense_Mutation	SNP
21	PIK3CA	chr3	178936082	178936082	G	A	NM_006218.2	exon10	c.1624G>A	p.Glu542Lys	Missense_Mutation	SNP
22	FANCA	chr16	89813029	89813029	C	G	NM_000135.2	exon35	c.3476G>C	p.Cys1159Ser	Missense_Mutation	SNP
22	PIK3CA	chr3	178936091	178936091	G	A	NM_006218.2	exon10	c.1633G>A	p.Glu545Lys	Missense_Mutation	SNP
23	PIK3CA	chr3	178952085	178952085	A	G	NM_006218.2	exon21	c.3140A>G	p.His1047Arg	Missense_Mutation	SNP
24	PIK3CA	chr3	178952077	178952077	T	G	NM_006218.2	exon21	c.3132T>G	p.Asn1044Lys	Missense_Mutation	SNP
25	ATM	chr11	108139269	108139269	G	A	NM_000051.3	exon18	c.2771G>A	p.Arg924Gln	Missense_Mutation	SNP
25	NRAS	chr1	115258747	115258747	C	G	NM_002524.4	exon2	c.35G>C	p.Gly12Ala	Missense_Mutation	SNP
25	PIK3CA	chr3	178952085	178952085	A	T	NM_006218.2	exon21	c.3140A>T	p.His1047Leu	Missense_Mutation	SNP
26	ATR	chr3	142178114	142178114	A	-	NM_001184.3	exon43	c.7308delT	p.His2437Metfs*5	Frame_Shift_Del	DEL
26	ERBB2	chr17	37866629	37866629	C	A	NM_004448.3	exon7	c.796C>A	p.Leu266Met	Missense_Mutation	SNP
26	FANCA	chr16	89807257	89807259	GAA	-	NM_000135.2	exon38	c.3788_3790delTCT	p.Phe1263del	In_Frame_Del	DEL
26	PIK3CA	chr3	178916891	178916891	G	A	NM_006218.2	exon2	c.278G>A	p.Arg93Gln	Missense_Mutation	SNP
26	PTEN	chr10	89720804	89720807	ACTT	-	NM_000314.4	exon8	c.955_958delACTT	p.Thr319*	Nonsense_Mutation	INS
26	PTEN	chr10	89720817	89720817	A	-	NM_000314.4	exon8	c.968delA	p.Asn323Metfs*21	Frame_Shift_Del	DEL
27	ATM	chr11	108121656	108121656	G	C	NM_000051.3	exon10	c.1464G>C	p.Trp488Cys	Missense_Mutation	SNP
27	PIK3CA	chr3	178936091	178936091	G	A	NM_006218.2	exon10	c.1633G>A	p.Glu545Lys	Missense_Mutation	SNP
28	PIK3CA	chr3	178952085	178952085	A	T	NM_006218.2	exon21	c.3140A>T	p.His1047Leu	Missense_Mutation	SNP
30	TP53	chr17	7577610	7577610	T	C	NM_000546.5	intron6	c.673-2A>G	p.?	Splice_Site	SNP
31	KRAS	chr12	25398282	25398282	C	A	NM_033360.3	exon2	c.37G>T	p.Gly13Cys	Missense_Mutation	SNP
31	PIK3CA	chr3	178952085	178952085	A	G	NM_006218.2	exon21	c.3140A>G	p.His1047Arg	Missense_Mutation	SNP
32	FANCA	chr16	89842161	89842161	T	A	NM_000135.2	exon21	c.1889A>T	p.Glu630Val	Missense_Mutation	SNP
32	PIK3CA	chr3	178952085	178952085	A	G	NM_006218.2	exon21	c.3140A>G	p.His1047Arg	Missense_Mutation	SNP
33	PIK3CA	chr3	178936091	178936091	G	A	NM_006218.2	exon10	c.1633G>A	p.Glu545Lys	Missense_Mutation	SNP
34	KRAS	chr12	25398284	25398284	C	T	NM_033360.3	exon2	c.35G>A	p.Gly12Asp	Missense_Mutation	SNP
38	PIK3CA	chr3	178936092	178936092	A	C	NM_006218.2	exon10	c.1634A>C	p.Glu545Ala	Missense_Mutation	SNP
39	FANCA	chr16	89805325	89805325	G	A	NM_000135.2	exon42	c.4225C>T	p.Arg1409Trp	Missense_Mutation	SNP
40	ATM	chr11	108183163	108183163	C	T	NM_000051.3	exon40	c.5944C>T	p.Gln1982*	Nonsense_Mutation	SNP
40	ATM	chr11	108235809	108235809	G	A	NM_000051.3	exon62	c.8851G>A	p.Val2951Ile	Missense_Mutation	SNP
40	NBN	chr8	90995017	90995019	ATC	GTT	NM_002485.4	exon2	c.102_104delinsAAC	p.Ile35Thr	Missense_Mutation	SNP
41	ATM	chr11	108214085	108214085	A	G	NM_000051.3	exon57	c.8405A>G	p.Gln2802Arg	Missense_Mutation	SNP
41	ERBB2	chr17	37879658	37879658	G	A	NM_004448.3	exon17	c.2033G>A	p.Arg678Gln	Missense_Mutation	SNP
41	KRAS	chr12	25398284	25398284	C	T	NM_033360.3	exon2	c.35G>A	p.Gly12Asp	Missense_Mutation	SNP
41	STK11	chr19	1207028	1207028	G	T	NM_000455.4	exon1	c.116G>T	p.Arg39Leu	Missense_Mutation	SNP
42	PIK3CA	chr3	178938934	178938934	G	A	NM_006218.2	exon14	c.2176G>A	p.Glu726Lys	Missense_Mutation	SNP
42	RAD51D	chr17	33428027	33428027	A	T	NM_133629.2	exon7	c.596T>A	p.Ile199Asn	Missense_Mutation	SNP
43	KRAS	chr12	25398284	25398284	C	A	NM_033360.3	exon2	c.35G>T	p.Gly12Val	Missense_Mutation	SNP
43	PIK3CA	chr3	178936082	178936082	G	A	NM_006218.2	exon10	c.1624G>A	p.Glu542Lys	Missense_Mutation	SNP
43	TP53	chr17	7578539	7578539	T	G	NM_000546.5	exon5	c.391A>C	p.Asn131His	Missense_Mutation	SNP
44	RAD54L	chr1	46727032	46727032	G	A	NM_001142548.1	exon9	c.866G>A	p.Ser289Asn	Missense_Mutation	SNP

## Sheet: HRR mutation without III
HRR-related gene mutation without VUS of each patient
Tumor_Sample_Number	Gene name	Chromosome	Start_Position	End_Position	Reference_Allele	Tumor_Seq_Allele2	Reference_sequence	Exon/Intron	cDNA_change	Amino_acid_change	Variant_Classification	Variant_Type
1	PIK3CA	chr3	178936095	178936095	A	G	NM_006218.2	exon10	c.1637A>G	p.Gln546Arg	Missense_Mutation	SNP
3	TP53	chr17	7577106	7577106	G	A	NM_000546.5	exon8	c.832C>T	p.Pro278Ser	Missense_Mutation	SNP
4	PIK3CA	chr3	178952085	178952085	A	G	NM_006218.2	exon21	c.3140A>G	p.His1047Arg	Missense_Mutation	SNP
5	PIK3CA	chr3	178936083	178936083	A	T	NM_006218.2	exon10	c.1625A>T	p.Glu542Val	Missense_Mutation	SNP
6	PIK3CA	chr3	178936082	178936082	G	A	NM_006218.2	exon10	c.1624G>A	p.Glu542Lys	Missense_Mutation	SNP
13	PIK3CA	chr3	178936082	178936082	G	A	NM_006218.2	exon10	c.1624G>A	p.Glu542Lys	Missense_Mutation	SNP
14	PIK3CA	chr3	178936082	178936082	G	A	NM_006218.2	exon10	c.1624G>A	p.Glu542Lys	Missense_Mutation	SNP
15	KRAS	chr12	25398284	25398284	C	G	NM_033360.3	exon2	c.35G>C	p.Gly12Ala	Missense_Mutation	SNP
20	TP53	chr17	7578427	7578427	T	C	NM_000546.5	exon5	c.503A>G	p.His168Arg	Missense_Mutation	SNP
21	PIK3CA	chr3	178936082	178936082	G	A	NM_006218.2	exon10	c.1624G>A	p.Glu542Lys	Missense_Mutation	SNP
22	PIK3CA	chr3	178936091	178936091	G	A	NM_006218.2	exon10	c.1633G>A	p.Glu545Lys	Missense_Mutation	SNP
23	PIK3CA	chr3	178952085	178952085	A	G	NM_006218.2	exon21	c.3140A>G	p.His1047Arg	Missense_Mutation	SNP
25	PIK3CA	chr3	178952085	178952085	A	T	NM_006218.2	exon21	c.3140A>T	p.His1047Leu	Missense_Mutation	SNP
26	PTEN	chr10	89720804	89720807	ACTT	-	NM_000314.4	exon8	c.955_958delACTT	p.Thr319*	Nonsense_Mutation	SNP
26	PTEN	chr10	89720817	89720817	A	-	NM_000314.4	exon8	c.968delA	p.Asn323Metfs*21	Frame_Shift_Del	DEL
26	FANCA	chr16	89807257	89807259	GAA	-	NM_000135.2	exon38	c.3788_3790delTCT	p.Phe1263del	In_Frame_Del	DEL
27	PIK3CA	chr3	178936091	178936091	G	A	NM_006218.2	exon10	c.1633G>A	p.Glu545Lys	Missense_Mutation	SNP
28	PIK3CA	chr3	178952085	178952085	A	T	NM_006218.2	exon21	c.3140A>T	p.His1047Leu	Missense_Mutation	SNP
30	TP53	chr17	7577610	7577610	T	C	NM_000546.5	intron6	c.673-2A>G	p.?	Splice_Site	SNP
31	KRAS	chr12	25398282	25398282	C	A	NM_033360.3	exon2	c.37G>T	p.Gly13Cys	Missense_Mutation	SNP
31	PIK3CA	chr3	178952085	178952085	A	G	NM_006218.2	exon21	c.3140A>G	p.His1047Arg	Missense_Mutation	SNP
32	PIK3CA	chr3	178952085	178952085	A	G	NM_006218.2	exon21	c.3140A>G	p.His1047Arg	Missense_Mutation	SNP
33	PIK3CA	chr3	178936091	178936091	G	A	NM_006218.2	exon10	c.1633G>A	p.Glu545Lys	Missense_Mutation	SNP
34	KRAS	chr12	25398284	25398284	C	T	NM_033360.3	exon2	c.35G>A	p.Gly12Asp	Missense_Mutation	SNP
38	PIK3CA	chr3	178936092	178936092	A	C	NM_006218.2	exon10	c.1634A>C	p.Glu545Ala	Missense_Mutation	SNP
40	ATM	chr11	108183163	108183163	C	T	NM_000051.3	exon40	c.5944C>T	p.Gln1982*	Nonsense_Mutation	SNP
41	ERBB2	chr17	37879658	37879658	G	A	NM_004448.3	exon17	c.2033G>A	p.Arg678Gln	Missense_Mutation	SNP
41	KRAS	chr12	25398284	25398284	C	T	NM_033360.3	exon2	c.35G>A	p.Gly12Asp	Missense_Mutation	SNP
42	PIK3CA	chr3	178938934	178938934	G	A	NM_006218.2	exon14	c.2176G>A	p.Glu726Lys	Missense_Mutation	SNP
43	PIK3CA	chr3	178936082	178936082	G	A	NM_006218.2	exon10	c.1624G>A	p.Glu542Lys	Missense_Mutation	SNP
43	KRAS	chr12	25398284	25398284	C	A	NM_033360.3	exon2	c.35G>T	p.Gly12Val	Missense_Mutation	SNP

## Sheet: HRD status
HRD characteristic of each patient
Tumor_Sample_Number	LOH	TAI	LST	HRD score
1	2	13	9	24
2	6	7	5	18
3	6	8	4	18
4	6	21	22	49
5	2	11	8	21
6	2	3	3	8
7	2	2	2	6
8	2	9	13	24
9	4	13	14	31
10	8	5	9	22
11	3	6	3	12
12	1	4	1	6
13	2	5	5	12
14	2	2	4	8
15	7	13	18	38
16	7	13	5	25
17	7	18	9	34
18	2	2	2	6
19	1	11	3	15
20	10	13	14	37
21	7	12	4	23
22	2	4	4	10
23	2	5	3	10
24	7	9	7	23
25	2	6	4	12
26	0	1	0	1
27	3	3	1	7
28	1	2	1	4
29	2	13	9	24
30	5	14	17	36
31	7	11	6	24
32	0	1	2	3
33	9	10	7	26
34	7	16	11	34
35	0	3	5	8
36	6	7	9	22
37	6	12	12	30
38	4	13	11	28
39	9	8	8	25
40	5	15	16	36
41	6	14	10	30
42	0	1	1	2
43	2	6	2	10
44	3	4	2	9

## Sheet: molecular subtype
Molecular features of each patient
Tumor_Sample_Number	Age	FIGO_stage	POLE	MSI_status	TP53	Molecular_Subtype
1	47	III	WT	MSS	WT	CNL
2	60	I	WT	MSS	WT	CNL
3	40	I	WT	MSS	NM_000546.5:exon8:c.832C>T:p.Pro278Ser	CNH
4	51	I	WT	MSS	WT	CNL
5	54	II	WT	MSS	WT	CNL
6	39	I	WT	MSS	WT	CNL
7	72	III	WT	MSS	WT	CNL
8	56	III	WT	MSS	WT	CNL
9	56	II	WT	MSS	WT	CNL
10	69	II	WT	MSS	WT	CNL
11	30	I	WT	MSS	WT	CNL
12	58	I	WT	MSS	WT	CNL
13	34	III	WT	MSS	WT	CNL
14	54	III	WT	MSS	WT	CNL
15	48	IV	WT	MSS	WT	CNL
16	56	III	WT	MSS	WT	CNL
17	40	I	WT	MSS	WT	CNL
18	53	I	WT	MSS	WT	CNL
19	51	I	WT	MSS	WT	CNL
20	47	III	WT	MSS	NM_000546.5:exon5:c.503A>G:p.His168Arg	CNH
21	32	I	WT	MSS	WT	CNL
22	52	I	WT	MSS	WT	CNL
23	52	I	WT	MSS	WT	CNL
24	48	I	WT	MSS	WT	CNL
25	49	I	WT	MSS	WT	CNL
26	36	II	WT	MSI-H	WT	MSI-H
27	48	II	WT	MSS	WT	CNL
28	44	I	WT	MSS	WT	CNL
29	33	I	WT	MSS	WT	CNL
30	59	II	WT	MSS	NM_000546.5:intron6:c.673-2A>G:p.?	CNH
31	41	III	WT	MSS	WT	CNL
32	60	I	WT	MSS	WT	CNL
33	69	IV	WT	MSS	WT	CNL
34	51	II	WT	MSS	WT	CNL
35	61	I	WT	MSS	WT	CNL
36	58	II	WT	MSS	WT	CNL
37	55	II	WT	MSS	WT	CNL
38	49	II	WT	MSS	WT	CNL
39	60	I	WT	MSS	WT	CNL
40	60	I	WT	MSS	WT	CNL
41	44	I	WT	MSS	WT	CNL
42	50	IV	WT	MSS	WT	CNL
43	64	III	WT	MSS	WT	CNL
44	66	I	WT	MSS	WT	CNL
